# Supplementary material for: Surface In Situ Growth of Two-Dimensional/Three-Dimensional Heterojunction Perovskite Film for Achieving High-Performance Flexible Perovskite Solar Cells
Source: Nanomaterials (Basel). 2025 May 26;15(11):798. doi: 10.3390/nano15110798 (PMC12156928; doi:10.3390/nano15110798)
Supplement: Supplementary file 1 [file nanomaterials-15-00798-s001.zip]

Archive with 1 entries (1 files):
- nanomaterials-3644406-supplementary.pdf
